# Supplementary material for: Using Fatty Acid-Binding Proteins as Potential Biomarkers to Discriminate between Parkinson’s Disease and Dementia with Lewy Bodies: Exploration of a Novel Technique
Source: Int J Mol Sci. 2023 Aug 26;24(17):13267. doi: 10.3390/ijms241713267 (PMC10487513; doi:10.3390/ijms241713267)
Supplement: Supplementary file 1 [file ijms-24-13267-s001.zip]

Archive with 1 entries (1 files):
- ijms-2552047-supplementary.pdf
